# Supplementary material for: Examining Factors Associated with the Use of Community Food Resources: An Application of the Andersen Model to Inform Future Interventions
Source: Int J Environ Res Public Health. 2024 Jan 9;21(1):76. doi: 10.3390/ijerph21010076 (PMC10815130; doi:10.3390/ijerph21010076)
Supplement: Supplementary file 1 [file ijerph-21-00076-s001.zip]

Archive with 1 entries (1 files):
- ijerph-2702774-supplementary.pdf
